# Supplementary material for: Process Development for Flexible Films of Industrial Cellulose Pulp Using Superbase Ionic Liquids
Source: Polymers (Basel). 2021 May 28;13(11):1767. doi: 10.3390/polym13111767 (PMC8199285; doi:10.3390/polym13111767)
Supplement: Supplementary file 1 [file polymers-13-01767-s001.zip]

Archive with 1 entries (1 files):
- polymers-1217982-supplementary.pdf
